# Supplementary material for: Magnesium Depletion Score and Mortality in Individuals with Metabolic Dysfunction Associated Steatotic Liver Disease over a Median Follow-Up of 26 Years
Source: Nutrients. 2025 Jan 10;17(2):244. doi: 10.3390/nu17020244 (PMC11767615; doi:10.3390/nu17020244)
Supplement: Supplementary file 1 [file nutrients-17-00244-s001.zip]

Archive with 1 entries (1 files):
- nutrients-3381869-supplementary.pdf
